# Supplementary material for: A quantitative assessment of current practice in diabetes and hypertension services in pharmacies in urban Nepal
Source: PLoS One. 2025 Jul 18;20(7):e0328827. doi: 10.1371/journal.pone.0328827 (PMC12273978; doi:10.1371/journal.pone.0328827)
Supplement: S1 File — (XLSX) [file pone.0328827.s001.xlsx]

## Sheet: Sheet 1
hfid
