# Supplementary material for: A quantitative assessment of current practice in diabetes and hypertension services in pharmacies in urban Nepal
Source: PLoS One. 2025 Jul 18;20(7):e0328827. doi: 10.1371/journal.pone.0328827 (PMC12273978; doi:10.1371/journal.pone.0328827)
Supplement: S2 File — (TXT) [file pone.0328827.s002.txt]

# load Packages#
Packages <- c("table1", "likert", "gtsummary", "foreign", "survey", "labelled", "readxl", "tidyverse", "haven", "rockchalk", "survey", "lubridate", "performance")
lapply(Packages, require, character.only = T)

# Set gt summary theme
set_gtsummary_theme(theme_gtsummary_journal(journal = "jama"))

# Load Dataset
dt <- forcats::as_factor(haven::read_dta("Pharmacyclean.dta"), only_labelled = T)

# Filtering pharmacies on the basis of availability of diabetes and hypertension services

# Pharmacies with diabetes servives
dt1 <- dt |> filter(diabservice == "Yes")

# Pharmacies with hypertension services
dt2 <- dt |> filter(htnservice == "Yes")

# Diabetes
dt1 <- dt1 |> mutate(trainscore = (trainingdiab + guidelinediab) / 2 * 100)
var_label(dt1$trainscore) <- "Training and Guideline Score"

dt1 <- dt1 |> mutate(equipscore = (BP + weight + height + Stethescope + iec) / 5 * 100)
var_label(dt1$equipscore) <- "Essential Equipment Score"

dt1 <- dt1 |> mutate(diagscore = (bloodglucose + protein + ketone + lipid) / 4 * 100)
var_label(dt1$diagscore) <- "Diagnosis Score"

dt1 <- dt1 |> mutate(diabscore = (trainscore + equipscore + diagscore) / 3)
var_label(dt1$diabscore) <- "Overall Diabetes Readiness Score"

# CVD
dt2 <- dt2 |> mutate(trainscore = (traininghtn + guidelinehtn) / 2 * 100)
var_label(dt2$trainscore) <- "Training and Guideline Score"

dt2 <- dt2 |> mutate(equipscore = (BP + Stethescope + weight + iec + chart) / 5 * 100)
var_label(dt2$equipscore) <- "Essential Equipment Score"

dt2 <- dt2 |> mutate(htnscore = (trainscore + equipscore) / 2)
var_label(dt2$htnscore) <- "Overall Hypertension Readiness Score"

# Analysis

## Table 4: Characteristics of private pharmacies in PMC
table4 <- dt |>
  select(location, HR, Qualityassurance, Registration, Record, Linkage, htnservice, diabservice) |>
  tbl_summary(digits = everything() ~ c(0, 2), type = everything() ~ "categorical") |>
  bold_labels()

## Table 5: Diabetes services provided by pharmacies
table5 <- dt1 |>
  select(diabetesdiagtrt) |>
  droplevels() |>
  tbl_summary(digits = everything() ~ c(0, 2)) |>
  bold_labels()


## Table 6: Hypertension services provided by pharmacies
table6 <- dt2 |>
  select(hypertensiondiagtrt) |>
  droplevels() |>
  tbl_summary(digits = everything() ~ c(0, 2)) |>
  bold_labels()

## Table 7: Readiness of private pharmacies to provide diabetes services
table7 <- dt1 |>
  tbl_summary(
    include = c(trainingdiab, guidelinediab, trainscore, BP, weight, height, iec, Stethescope, equipscore, bloodglucose, protein, ketone, lipid, diagscore, diabscore),
    by = NULL,
    percent = "column",
    digits = list(
      all_continuous() ~ c(1, 1, 1),
      all_categorical() ~ c(0, 1)
    ),
    type = list(c("trainscore", "equipscore", "diagscore", "diabscore") ~ "continuous"),
    statistic = list(all_continuous() ~ c("{mean}({sd})")),
  ) |>
  bold_labels()

# Table 8: Readiness of private pharmacies to provide hypertension services

table8 <- dt2 |>
  tbl_summary(
    include = c("traininghtn", "guidelinehtn", "trainscore", "BP", "weight", "chart", "iec", "Stethescope", "equipscore", "htnscore"),
    by = NULL,
    percent = "column",
    digits = list(
      all_continuous() ~ c(1, 1, 1),
      all_categorical() ~ c(0, 1)
    ),
    type = list(c("trainscore", "equipscore", "htnscore") ~ "continuous"),
    statistic = list(all_continuous() ~ c("{mean}({sd})")),
  ) |>
  bold_labels()

## Table 9: Comparison of diabetes service readiness scores in pharmacies with and without paramedics
table9 <- dt1 |>
  select(trainscore, equipscore, diagscore, diabscore, HRcat) |>
  tbl_summary(
    by = HRcat,
    percent = "column",
    digits = list(
      all_continuous() ~ c(1, 1, 1),
      all_categorical() ~ c(0, 1)
    ),
    type = list(c("trainscore", "equipscore", "diagscore", "diabscore") ~ "continuous"), statistic = everything() ~ "{mean} ({sd})"
  ) |>
  bold_labels() |>
  add_p(test = everything() ~ "t.test") |>
  modify_column_unhide(c("statistic"))


## Table 10: Comparison of hypertension service readiness scores in pharmacies with and without paramedics
table10 <- dt2 |>
  tbl_summary(
    include = c("trainscore", "equipscore", "htnscore"),
    by = HRcat,
    percent = "column",
    digits = list(
      all_continuous() ~ c(1, 1, 1),
      all_categorical() ~ c(0, 1)
    ),
    type = list(c("trainscore", "equipscore", "htnscore") ~ "continuous"), statistic = everything() ~ "{mean} ({sd})"
  ) %>%
  bold_labels() |>
  add_p(test = everything() ~ "t.test") |>
  modify_column_unhide(c("statistic"))


## Table 11: Comparison of diabetes service readiness scores in urban and rural/peri-urban pharmacies
table11 <- dt1 |>
  select(trainscore, equipscore, diagscore, diabscore, location) |>
  tbl_summary(
    by = location,
    percent = "column",
    digits = list(
      all_continuous() ~ c(1, 1, 1),
      all_categorical() ~ c(0, 1)
    ),
    type = list(c("trainscore", "equipscore", "diagscore", "diabscore") ~ "continuous"), statistic = everything() ~ "{mean} ({sd})"
  ) |>
  bold_labels() |>
  add_p(test = everything() ~ "t.test") |>
  modify_column_unhide(c("statistic"))

## Table 12: Comparison of hypertension service readiness scores in urban and rural/peri-urban pharmacies
table12 <- dt2 |>
  select(trainscore, equipscore, htnscore,location) |>
  tbl_summary(
    by = location,
    percent = "column",
    digits = list(
      all_continuous() ~ c(1, 1, 1),
      all_categorical() ~ c(0, 1)
    ),
    type = list(c("trainscore", "equipscore", "htnscore") ~ "continuous"), statistic = everything() ~ "{mean} ({sd})"
  ) %>%
  bold_labels() |>
  add_p(test = everything() ~ "t.test") |>
  modify_column_unhide(c("statistic"))
